# Supplementary material for: Glycogen availability and pH variation in a medium simulating vaginal fluid influence the growth of vaginal Lactobacillus species and Gardnerella vaginalis
Source: BMC Microbiol. 2023 Jul 13;23:186. doi: 10.1186/s12866-023-02916-8 (PMC10339506; doi:10.1186/s12866-023-02916-8)
Supplement: Supplementary file 3 — Supplementary Material 3 [file 12866_2023_2916_MOESM3_ESM.xlsx]

## Sheet: Table S1
Table S1. Potential glycogen utilization proteins
Reference Strain	Protein Description [1-9]	Accession #*	Target Strains	Protein Description	Accession #*	% Identity	% Similarity	% Coverage	Domain(s) present
L. gasseri ATCC 33323	α-glucosidase	ABJ59623.1	L. jensenii DSM 20557 (62G)	α-glucosidase	WP_006588150.1	66	80	100	AmyAc_SI_OligoGlu_Dgase
				α-glucosidase	WP_006585321.1	36	55	97	AmyAc_SI_OligoGlu_Dgase; Malt_amylase_C
			L. gasseri ATCC 33323 (63 AM)	α-glucosidase	ABJ59623.1	100	100	100	AmyAc_SI_OligoGlu_Dgase; Malt_amylase_C
					WP_003647894.1	100	100	100	AmyAc_SI_OligoGlu_Dgase; Malt_amylase_C
					KAB1921583.1	37	57	99	AmyAc_SI_OligoGlu_Dgase; Malt_amylase_C
					KAB1920465.1	34	54	100	AmyAc_SI_OligoGlu_Dgase; Malt_amylase_C
			L. crispatus JV-V01	α-amylase catalytic domain protein	EEJ69482.1	73	84	100	AmyAc_SI_OligoGlu_DGase
				α-glucosidase	WP_005721642.1	37	55	99	AmyAc_SI_OligoGlu_Dgase; Malt_amylase_C
			G. vaginalis JCP8151A	α-amylase catalytic domain protein (aka type I pullulanase PulA, oligo-1,6-glucosidase)	EPI47147.1	36	56	91	AmyAc_SI_OligoGlu_DGase
G. vaginalis JCP8151A	α-amylase, full-length	U6S7M2	L. jensenii DSM 20557 (62G)	No match†
		UniProt	L. gasseri ATCC 33323	No match
			L. crispatus JV-V01	No match
			G. vaginalis JCP8151A	α-amylase (aka pullulanase type I)	EPI46741.1	100	100	100	AmyAc_bac_euk_AmyA; Aamy_C; CBM41_pullulanase; pulA_type I
L. gasseri ATCC 33323	α-glycosidase	KAB1921589.1	L. jensenii DSM 20557 (62G)	GH family 13 protein	WP_006585326.1	67	80	99	α-amylase_N; AmyAc_CMD
			L. gasseri ATCC 33323 (63 AM)	α-glycosidase	KAB1921589.1	100	100	100	α-amylase_N; AmyAc_CMD
				Neopullulanase	ABJ59624.1	100	100	100	α-amylase_N; AmyAc_CMD
			L. crispatus JV-V01	α-amylase catalytic domain protein, nplT	EEJ69483.1	76	85	99	α-amylase_N; AmyAc_CMD
			G. vaginalis JCP8151A	α-amylase catalytic domain protein	EPI47633.1	33	52	96	E_set_CDase_PDE_N; AmyAc_CMD; Malt_amylase_C
L. crispatus JV-V01	Type I pullulanase	EEJ69081.1	L. jensenii DSM 20557 (62G)	No match
			L. gasseri ATCC 33323 (63 AM)	No match
			L. crispatus JV-V01	Type I pullulanase PulA	EEJ69081.1	100	100	100	CBM41_pullulanase; pulA_typeI
				Type I pullulanase PulA	WP_020992981.1	100	100	99	CBM41_pullulanase; pulA_typeI
			G. vaginalis JCP8151A	Type I pullulanase	EPI46741.1	36	52	75	AmyAc_bac_euk_AmyA; Aamy_C; CBM41_pullulanase; pulA_type I
G. vaginalis JCP8151A	Isoamylase	U6S8B9	L. jensenii DSM 20557 (62G)	Type I pullulanase PulA	WP_020992981.1	44	61	95	CBM41_pullulanase; pulA_typeI
		UniProt	L. gasseri ATCC 33323 (63 AM)	No match
			L. crispatus JV-V01	Type I pullulanase PulA	EEJ69081.1	44	61	95	CBM41_pullulanase; pulA_typeI
			G. vaginalis JCP8151A	Isoamylase, partial	EPI46286.1	100	100	100	pulA_typeI
				Type I pullulanase	EPI46741.1	42	59	96	AmyAc_bac_euk_AmyA; Aamy_C; CBM41_pullulanase; pulA_type I
L. gasseri ATCC 33323	Neopullulanase	A0A831DZN3	L. jensenii DSM 20557 (62G)	GH family 13 protein	WP_006585326.1	66	80	99	α-amylase_N; AmyAc_CMD
		UniProt	L. gasseri ATCC 33323 (63 AM)	Neopullulanase	ABJ59624.1	100	100	100	α-amylase_N; AmyAc_CMD
				α-glycosidase	KAB1921589.1	100	100	100	α-amylase_N; AmyAc_CMD
			L. crispatus JV-V01	α-amylase catalytic domain protein	EEJ69483.1	75	85	99	α-amylase_N; AmyAc_CMD
			G. vaginalis JCP8151A	α-amylase catalytic domain protein	EPI46653.1	33	52	87	E_set_CDase_PDE_N; AmyAc_CMD; Malt_amylase_C
L. iners L1	Type II pullulanase‡	MK770623.1	L. jensenii DSM 20557 (62G)	No match
			L. gasseri ATCC 33323 (63 AM)	No match
			L. crispatus JV-V01	No match
			G. vaginalis JCP8151A	No match
G. vaginalis JCP8151A	Glycogen debranching protein	EPI48721.1	L. jensenii DSM 20557 (62G)	No match
			L. gasseri ATCC 33323 (63 AM)	No match
			L. crispatus JV-V01	No match
			G. vaginalis JCP8151A	Glycogen debranching protein GlgX	EPI48721.1	100	100	100	glgX_debranch
L. gasseri 7171 assembly	Intracellular maltogenic amylase	TQW14543.1	L. jensenii DSM 20557 (62G)	GH family 13 protein	WP_006585326.1	66	80	99	α-amylase_N; AmyAc_CMD
	AKA neopullulanase /		L. gasseri ATCC 33323 (63 AM)	Neopullulanase	ABJ59624.1	99	100	100	α-amylase_N; AmyAc_CMD
	Cyclomaltodextrinase /			α-glycosidase	KAB1921589.1	99	100	100	α-amylase_N; AmyAc_CMD
	Maltogenic α-amylase		L. crispatus JV-V01	α-amylase catalytic domain protein	EEJ69483.1	75	85	99	α-amylase_N
			G. vaginalis JCP8151A	α-amylase catalytic domain protein	EPI46653.1	33	51	87	E_set_CDase_PDE_N; AmyAc_CMD; Malt_amylase_C
Colors indicate same protein recovered in different searches due to matching a domain within that protein
Abbreviations:	α-amylase_N, α-amylase N-terminal IG-like domain
	Aamy_C, Aamy_C domain
	AmyAc_bac_euk_AmyA, α-amylase catalytic domain found in bacterial and eukaryotic α-amylases (also called 1,4-α-D-glucan-4-glucanohydrolase)
	AmyAc_CMD, α-amylase catalytic domain found in cyclomaltodextrinases and related proteins
	AmyAc_SI_OligoGlu_Dgase, α-amylase catalytic domain found in sucrose isomerases, oligo-1,6-glucosidase, glucan 1,6-α-glucosidase, and related proteins
	CBM41_pullulanase, Family 41 Carbohydrate-Binding Module from pullulanase-like enzymes
	CBM53, Starch/carbohydrate-binding module (family 53)
	E_set_CDase_PDE_N, N-terminal Early set domain associated with the catalytic domain of cyclomaltodextrinase and pullulan-degrading enzymes
	GH, glycoside hydrolase
	Malt_amylase_C, maltogenic amylase C-terminal domain
	pulA_type I, pullulanase, type I
*All accession numbers are from the NCBI Protein database or UniProt (indicated); accession numbers beginning with "WP" indicate identical amino acid sequences found among multiple strains of the organism andaccession numbers beginning with other letters are specific for that strain. A
†Match reported if ≥40% identity or ≥50% similarity and ≥75% coverage
‡All matches retrieved were for type I pullulanase
Links:
NCBI Protein database:	https://www.ncbi.nlm.nih.gov/	[10]
UniProt	https://www.uniprot.org/
References
1. Bhandari P, Tingley J, Abbott DW, Hill JE. Glycogen degrading activities of catalytic domains of α-amylase and α-amylase-pullulanase enzymes conserved in Gardnerella spp. from the vaginal microbiome. J Bacteriol. 2023:e0039322; doi: 10.1101/2022.10.19.512974.
2. Oh KW, Kim MJ, Kim HY, Kim BY, Baik MY, Auh JH, et al. Enzymatic characterization of a maltogenic amylase from Lactobacillus gasseri ATCC 33323 expressed in Escherichia coli. FEMS Microbiol Lett. 2005;252(1):175-81; doi: 10.1016/j.femsle.2005.08.050.
3. Moller MS, Fredslund F, Majumder A, Nakai H, Poulsen JC, Lo Leggio L, et al. Enzymology and structure of the GH13_31 glucan 1,6-alpha-glucosidase that confers isomaltooligosaccharide utilization in the probiotic Lactobacillus acidophilus NCFM. J Bacteriol. 2012;194(16):4249-59; doi: 10.1128/JB.00622-12.
4. Bhandari P, Tingley JP, Palmer DRJ, Abbott DW, Hill JE. Characterization of an alpha-glucosidase enzyme conserved in Gardnerella spp. isolated from the human vaginal microbiome. J Bacteriol. 2021;203(17):e0021321; doi: 10.1128/JB.00213-21.
5. Nunn KL, Clair GC, Adkins JN, Engbrecht K, Fillmore T, Forney LJ. Amylases in the human vagina. mSphere. 2020;5(6):e00943-20; doi: 10.1128/mSphere.00943-20.
6. Hertzberger R, May A, Kramer G, van Vondelen I, Molenaar D, Kort R. Genetic elements orchestrating Lactobacillus crispatus glycogen metabolism in the vagina. Int J Mol Sci. 2022;23(10):5590; doi: 10.3390/ijms23105590.
7. van der Veer C, Hertzberger RY, Bruisten SM, Tytgat HLP, Swanenburg J, de Kat Angelino-Bart A, et al. Comparative genomics of human Lactobacillus crispatus isolates reveals genes for glycosylation and glycogen degradation: implications for in vivo dominance of the vaginal microbiota. Microbiome. 2019;7(1):49; doi: 10.1186/s40168-019-0667-9..
8. Woolston BM, Jenkins DJ, Hood-Pishchany MI, Nahoum SR, Balskus EP. Characterization of vaginal microbial enzymes identifies amylopullulanases that support growth of Lactobacillus crispatus on glycogen. bioRxiv. 2021:2021.07.19.452977; doi: 10.1101/2021.07.19.452977.
9. Zhang J, Li L, Zhang T, Zhong J. Characterization of a novel type of glycogen-degrading amylopullulanase from Lactobacillus crispatus. Appl Microbiol Biotechnol. 2022;106(11):4053-64; doi: 10.1007/s00253-022-11975-2.
10. Altschul SF, Madden TL, Schaffer AA, Zhang J, Zhang Z, Miller W, et al. Gapped BLAST and PSI-BLAST: a new generation of protein database search programs. Nucleic Acids Res. 1997;25(17):3389-402; doi: 10.1093/nar/25.17.3389.
