# Supplementary material for: Glycogen availability and pH variation in a medium simulating vaginal fluid influence the growth of vaginal Lactobacillus species and Gardnerella vaginalis
Source: BMC Microbiol. 2023 Jul 13;23:186. doi: 10.1186/s12866-023-02916-8 (PMC10339506; doi:10.1186/s12866-023-02916-8)
Supplement: Supplementary file 4 — Supplementary Material 4 [file 12866_2023_2916_MOESM4_ESM.xlsx]

## Sheet: Sheet1
Table 2. Potential transporters for glycogen breakdown products
Reference Strain	Protein Description	Accession #*	Target Strains	Protein Description	Accession #	% Identity	% Similarity	% Coverage	Domain(s)
	MalEFG/MsmK - Reported to be present in Lactobacillus spp. [1]
L. gasseri ATCC 33323	ABC transporter, solute-binding protein	ABJ59628.1	L. jensenii DSM 20557 (62G)	Maltose ABC transporter permease	KRM50000.1	70	82	95	PBP2
	"MalE"			Extracellular solute-binding protein	WP_057706444.1	70	82	95	PBP2
			L. gasseri ATCC 33323 (63 AM)	Carbohydrate (CHO) ABC transporter substrate-binding protein, CUT1 family	ABJ59628.1	100	100	100	PBP2
				Extracellular solute-binding protein	KAB1921586.1	100	100	100	PBP2
			L. crispatus JV-V01	ABC transporter, solute-binding protein	EEJ69487.1	72	74	85	PBP2
			G. vaginalis JCP8151A	No match†
L. gasseri ATCC 33323	Maltose/maltodextrin transport system permease protein UgpA	ABJ59629.1	L. jensenii DSM 20557 (62G)	Maltose ABC transporter permease	KRM50001.1	81	89	93	UpgA
	"MalF"		L. gasseri ATCC 33323 (63 AM)	Maltose/maltodextrin transport system permease protein	ABJ59629.1	100	100	100	UgpA
				Sugar ABC transporter permease	KAB1921585.1	100	100	100	UgpA
			L. crispatus JV-V01	ABC transporter, permease protein	EEJ69488.1	78	87	99	UgpA
			G. vaginalis JCP8151A	No match
L. gasseri ATCC 33323	CHO ABC transporter membrane protein 2, CUT1 family	ABJ59630.1	L. jensenii DSM 20557 (62G)	Sugar ABC transporter permease MalG	WP_006585318.1	81	91	100	UgpA
	MalG		L. gasseri ATCC 33323 (63 AM)	CHO ABC transporter permease MalG	ABJ59630.1	100	100	100
			L. crispatus JV-V01	Maltose ABC transporter, permease protein MalG	EEJ69489.1	81	92	100
			G. vaginalis JCP8151A	No match
L. gasseri ATCC 33323	Multiple sugar-binding transport ATP-binding protein	ABJ59627.1	L. jensenii DSM 20557 (62G)	Multiple sugar-binding transport ATP-binding protein MsmK	KRM49998.1	78	87	99	MalK
	MsmK			ABC transporter ATP-binding protein	WP_006585633.1	78	87	99	PotA
				sn-glycerol-3-phosphate ABC transporter ATP-binding protein UgpC	WP_006585442.1	67	81	99	P-loop_NTPase
			L. gasseri ATCC 33323 (63 AM)	CHO ABC transporter ATP-binding protein, CUT1 family	ABJ59627.1	100	100	100	P-loop_NTPase
			L. crispatus JV-V01	ABC transporter ATP-binding protein	EEJ69486.1	87	94	99	P-loop_NTPase
				ABC transporter ATP-binding protein, ugpC2	EEJ69071.1	74	86	99	P-loop_NTPase
				ABC transporter ATP-binding protein, ugpC	EEJ69789.1	88	93	86	P-loop_NTPase
			G. vaginalis JCP8151A	ABC transporter ATP-binding protein	EPI48125.1	50	64	98
	MalP MalH PgmB - Reported to be present in Lactobacillus spp. [1]
L. gasseri ATCC 33323	Maltose phosphorylase	ABJ59625.1	L. jensenii DSM 20557 (62G)	GH family 65 protein	KRM49996.1	72	83	99	maltose phosphorylase; provisional
	"MalP"		L. gasseri ATCC 33323 (63 AM)	Maltose phosphorylase	ABJ59625.1	100	100	100
				GH family 65 protein	KAB1921733.1	100	100	99	maltose phosphorylase; provisional
			L. crispatus JV-V01	GH family 65 central catalytic domain protein	EEJ69484.1	84	92	99	maltose phosphorylase; provisional
			G. vaginalis JCP8151A	No match
L. jensenii JV-V16	6-phospho-α-glucosidase	A0A5N1ILT6	L. jensenii DSM 20557 (62G)	6-phospho-α-glucosidase	WP_006585574.1	100	100	100
	MalH	UniProt	L. gasseri ATCC 33323 (63 AM)	No match
			L. crispatus JV-V01	Maltose-6'-phosphate glucosidase MalH	EEJ69702.1	83	90	99
			G. vaginalis JCP8151A	No match
L. gasseri ATCC 33323	Beta-phosphoglucomutase	A0A133PHP4	L. jensenii DSM 20557 (62G)	Beta-phosphoglucomutase, pgmB	WP_006588148.1	63	76	100
	PgmB	UniProt	L. gasseri ATCC 33323 (63 AM)	Predicted sugar phosphatase of HAD family	ABJ59626.1	100	100	100	bPGM
				Beta-phosphoglucomutase, pgmB	KAB1921588.1	100	100	100	bPGM
				Beta-phosphoglucomutase, pgmB	WP_003647891.1	100	100	100	bPGM
			L. crispatus JV-V01	Beta-phosphoglucomutase, pgmB	EEJ69485.1	87	94	100	bPGM
			G. vaginalis JCP8151A	No match
	OmpR family regulator - Reported to function in Lactobacillus spp. [2,3]
L. gasseri ATCC 33323	DNA-binding response regulator, OmpR	ABJ60627.1	L. jensenii DSM 20557 (62G)	Regulatory protein VanR	KRM51083.1	90	96	100	OmpR
			L. gasseri ATCC 33323 (63 AM)	Response regulator, OmpR family	ABJ61023.1	100	100	100	OmpR
			L. crispatus JV-V01	Response regulator receiver domain	EEJ68842.1	89	96	100	OmpR
			G. vaginalis JCP8151A	No match
	MalXFGK - Reported to be present in Gardnerella spp. [4]
G. vaginalis UMB0769	Extracellular solute-binding protein	NSX41348.1	L. jensenii DSM 20557 (62G)	No match
	"MalX"		L. gasseri ATCC 33323 (63 AM)	No match
			L. crispatus JV-V01	No match
			G. vaginalis JCP8151A	ABC transporter solute-binding protein	EPI46283.1	72	85	100	PBP2
G. vaginalis UMB0769	Sugar ABC transporter permease	NSX41347.1	L. jensenii DSM 20557 (62G)	No match
	"MalF"		L. gasseri ATCC 33323 (63 AM)	No match
			L. crispatus JV-V01	No match
			G. vaginalis JCP8151A	ABC transporter permease protein	EPI46284.1	74	84	100	UgpA
G. vaginalis UMB0558	Sugar ABC transporter permease	NSX26835.1	L. jensenii DSM 20557 (62G)	No match
	"MalG"		L. gasseri ATCC 33323 (63 AM)	No match
			L. crispatus JV-V01	No match
			G. vaginalis JCP8151A	ABC transporter permease protein	EPI46285.1	99	100	100	MalG
G. vaginalis UMB			L. jensenii DSM 20557 (62G)	No match
	"MalK"		L. gasseri ATCC 33323 (63 AM)	No match
			L. crispatus JV-V01	ABC transporter ATP-binding protein	EEJ69071.1	52	67	99	P-loop_NTPase
				ABC transporter ATP-binding protein	EEJ69486.1	50	66	97	P-loop_NTPase
			G. vaginalis JCP8151A	ABC transporter ATP-binding protein	EPI48125.1	98	98	100	P-loop_NTPase
	MusEFGK2I - Reported to be present in Gardnerella spp. [4]
G. vaginalis JCP8151A	ABC transporter solute-binding protein	EPI46283.1	L. jensenii DSM 20557 (62G)	No match
	"MusE"		L. gasseri ATCC 33323 (63 AM)	No match
			L. crispatus JV-V01	No match
			G. vaginalis JCP8151A	ABC transporter solute-binding protein	EPI46283.1	100	100	100	PBP2
G. vaginalis JCP8151A	ABC transporter, permease protein	EPI47281.1	L. jensenii DSM 20557 (62G)	No match
	"MusF"		L. gasseri ATCC 33323 (63 AM)	No match
			L. crispatus JV-V01	No match
			G. vaginalis JCP8151A	ABC transporter, permease protein	EPI47281.1	100	100	100	UgpA
G. vaginalis JCP8151A	ABC transporter, permease protein	EPI47279.1	L. jensenii DSM 20557 (62G)	No match
	"MusG"		L. gasseri ATCC 33323 (63 AM)	No match
			L. crispatus JV-V01	No match
			G. vaginalis JCP8151A	ABC transporter, permease protein	EPI47279.1	100	100	100	UgpE
G. vaginalis JCP8151A	ABC transporter, ATP-binding protein	EPI48125.1	L. jensenii DSM 20557 (62G)	No match
	"MusK2"		L. gasseri ATCC 33323 (63 AM)	CHO ABC transporter ATP-binding protein, CUT1 family	ABJ59627.1	50	64	98	P-loop_NTPase
			L. crispatus JV-V01	ABC transporter, ATP-binding protein, upgC2	EEJ69071.1	54	68	99	P-loop_NTPase
				ABC transporter, ATP-binding protein	EEJ69486.1	51	66	91	P-loop_NTPase
				ABC transporter, ATP-binding protein, ugpC	EEJ69789.1	50	62	85	P-loop_NTPase
			G. vaginalis JCP8151A	ABC transporter, ATP-binding protein	EPI48125.1	100	100	100	P-loop_NTPase
G. vaginalis JCP8151A	Hypothetical protein HMPREF1582_00698	EPI47278.1	L. jensenii DSM 20557 (62G)	No match
	"MusI"		L. gasseri ATCC 33323 (63 AM)	No match
			L. crispatus JV-V01	No match
			G. vaginalis JCP8151A	Hypothetical protein HMPREF1582_00698	EPI47278.1	100	100	100
	RafEFGK - reported to be present in Gardnerella spp. [4]
G. vaginalis JCP8151A	ABC transporter, solute-binding protein	EPI46283.1	L. jensenii DSM 20557 (62G)	No match
	RafE		L. gasseri ATCC 33323 (63 AM)	No match
			L. crispatus JV-V01	No match
			G. vaginalis JCP8151A	ABC transporter, solute-binding protein	EPI46283.1	100	100	100	PBP2
G. vaginalis JCP8151A	ABC transporter, permease protein	EPI46677.1	L. jensenii DSM 20557 (62G)	No match
	RafF		L. gasseri ATCC 33323 (63 AM)	No match
			L. crispatus JV-V01	No match
			G. vaginalis JCP8151A	ABC transporter, permease protein	EPI46677.1	100	100	100	UgpA
G. vaginalis JCP8151A	ABC transporter, permease protein	EPI46676.1	L. jensenii DSM 20557 (62G)	No match
	"RafG"		L. gasseri ATCC 33323 (63 AM)	No match
			L. crispatus JV-V01	No match
			G. vaginalis JCP8151A	ABC transporter, permease protein	EPI46676.1	100	100	100	UgpE
G. vaginalis JCP8151A	ABC transporter, ATP-binding protein	EPI45939.1	L. jensenii DSM 20557 (62G)	No match
	"RafK"		L. gasseri ATCC 33323 (63 AM)	No match
			L. crispatus JV-V01	No match
			G. vaginalis JCP8151A	ABC transporter, ATP-binding protein	EPI45939.1	100	100	100	DppC,DppD
Colors indicate same protein recovered in different searches due to matching a domain within that protein
Abbreviations:	ABC, ATP-binding cassette
	bPGM, beta-phosphoglucomutase
	CHO, carbohydrate
	DppC, ABC-type dipeptide/oligopeptide/nickel transport system, permease component
	DppD, ABC-type dipeptide/oligopeptide/nickel transport system, ATPase component
	MalK, ABC-type sugar transport system, ATPase component
	OmpR, DNA-binding response regulator, OmpR family, contains REC and winged-helix (wHTH) domain
	PBP2, type 2 periplasmic binding fold superfamily; cl21456
	P-loop_NTPase, P-loop containing nucleoside triphosphate hydrolases
	PotA, ABC-type Fe3+/spermidine/putrescine transport systems, ATPase components
	UpgA, ABC-type sugar transport system, permease component
	UgpE, ABC-type glycerol-3-phosphate transport system, permease component
*Accession numbers beginning "WP" indicate identical amino acid sequences found among multiple strains of the organism and accession numbers beginning with "AB," "KAB," EEJ," "EPI," and "KRM" are specific for the strain. All are from the NCBI Protein database. Accession numbers begining with "A0A" are from the UniProt protein database.
†Match reported if ≥50% identityand ≥75% coverage
Links:
NCBI Protein database:	https://www.ncbi.nlm.nih.gov/	[5]
UniProt	https://www.uniprot.org/
References
1. Ganzle MG, Follador R. Metabolism of oligosaccharides and starch in lactobacilli: a review. Front Microbiol. 2012;3:340; doi: 10.3389/fmicb.2012.00340.
2. Fang FC, Frawley ER, Tapscott T, Vazquez-Torres A. 2016. Bacterial stress responses during host infection. Cell Host Microbe 20:133-43.
3. Guffey AA, Loll PJ. 2021. Regulation of resistance in vancomycin-resistant enterococci: The VanRS two-component system. Microorganisms 9.
4. Bhandari P, Hill JE. Transport and utilization of glycogen breakdown products by Gardnerella spp. from the human vaginal microbiome. Microbiol Spectr. 2023;11(2):e04435-22; doi: 10.1101/2022.11.01.514706.
5. Altschul SF, Madden TL, Schaffer AA, Zhang J, Zhang Z, Miller W, et al. Gapped BLAST and PSI-BLAST: a new generation of protein database search programs. Nucleic Acids Res. 1997;25(17):3389-402; doi: 10.1093/nar/25.17.3389.
